# Supplementary material for: Fe-N-Doped Conjugated Organic Polymer Efficiently Enhanced the Removal Rate of Cr(VI) from Water
Source: Polymers (Basel). 2023 Jun 30;15(13):2918. doi: 10.3390/polym15132918 (PMC10346507; doi:10.3390/polym15132918)
Supplement: Supplementary file 1 [file polymers-15-02918-s001.zip]

Archive with 1 entries (1 files):
- polymers-2423867-supplementary.pdf
